# Supplementary material for: Confinement induces oxidative damage and synaptic dysfunction in mice
Source: Front Physiol. 2022 Nov 24;13:999574. doi: 10.3389/fphys.2022.999574 (PMC9729776; doi:10.3389/fphys.2022.999574)
Supplement: Supplementary file 1 [file Table2.XLSX]

## Sheet: Up-regulated proteins
Table S2. Differentially abundant proteins in the comparison confinement vs control (Up-regulated)
Protein IDs	Majority protein IDs	Peptide counts (all)	Peptide counts (razor+unique)	Peptide counts (unique)	Fasta headers	Number of proteins	Peptides	Razor + unique peptides	Unique peptides	Peptides C5	Peptides C6	Peptides C7	Peptides C8	Peptides S1	Peptides S2	Peptides S3	Peptides S4	Razor + unique peptides C5	Razor + unique peptides C6	Razor + unique peptides C7	Razor + unique peptides C8	Razor + unique peptides S1	Razor + unique peptides S2	Razor + unique peptides S3	Razor + unique peptides S4	Unique peptides C5	Unique peptides C6	Unique peptides C7	Unique peptides C8	Unique peptides S1	Unique peptides S2	Unique peptides S3	Unique peptides S4	Sequence coverage [%]	Unique + razor sequence coverage [%]	Unique sequence coverage [%]	Mol. weight [kDa]	Sequence length	Sequence lengths	Q-value	Score	Identification type C5	Identification type C6	Identification type C7	Identification type C8	Identification type S1	Identification type S2	Identification type S3	Identification type S4
sp|Q80XU3|NUCKS_MOUSE	sp|Q80XU3|NUCKS_MOUSE	3	3	3	sp|Q80XU3|NUCKS_MOUSE Nuclear ubiquitous casein and cyclin-dependent kinase substrate 1 OS=Mus musculus OX=10090 GN=Nucks1 PE=1 SV=1	1	3	3	3	2	2	2	2	2	3	2	3	2	2	2	2	2	3	2	3	2	2	2	2	2	3	2	3	17.1	17.1	17.1	26.313	234	234	0	5.9239	By MS/MS	By MS/MS	By MS/MS	By MS/MS	By MS/MS	By MS/MS	By MS/MS	By MS/MS
sp|Q8JZU2|TXTP_MOUSE	sp|Q8JZU2|TXTP_MOUSE	4	4	4	sp|Q8JZU2|TXTP_MOUSE Tricarboxylate transport protein, mitochondrial OS=Mus musculus OX=10090 GN=Slc25a1 PE=1 SV=1	1	4	4	4	3	4	2	3	2	1	4	3	3	4	2	3	2	1	4	3	3	4	2	3	2	1	4	3	13.8	13.8	13.8	33.931	311	311	0	10.577	By MS/MS	By MS/MS	By MS/MS	By MS/MS	By MS/MS	By MS/MS	By MS/MS	By MS/MS
sp|Q8BGS2|BOLA2_MOUSE	sp|Q8BGS2|BOLA2_MOUSE	4	4	4	sp|Q8BGS2|BOLA2_MOUSE BolA-like protein 2 OS=Mus musculus OX=10090 GN=Bola2 PE=1 SV=1	1	4	4	4	4	3	4	4	4	3	4	4	4	3	4	4	4	3	4	4	4	3	4	4	4	3	4	4	53.5	53.5	53.5	10.214	86	86	0	11.271	By MS/MS	By MS/MS	By MS/MS	By MS/MS	By MS/MS	By MS/MS	By MS/MS	By MS/MS
sp|P10711|TCEA1_MOUSE;sp|Q9QVN7|TCEA2_MOUSE	sp|P10711|TCEA1_MOUSE	4;1	4;1	4;1	sp|P10711|TCEA1_MOUSE Transcription elongation factor A protein 1 OS=Mus musculus OX=10090 GN=Tcea1 PE=1 SV=2	2	4	4	4	2	3	2	3	3	4	4	4	2	3	2	3	3	4	4	4	2	3	2	3	3	4	4	4	17.3	17.3	17.3	33.88	301	301;299	0	15.851	By matching	By MS/MS	By MS/MS	By matching	By MS/MS	By MS/MS	By MS/MS	By MS/MS
sp|A2AG50|MA7D2_MOUSE	sp|A2AG50|MA7D2_MOUSE	9	9	9	sp|A2AG50|MA7D2_MOUSE MAP7 domain-containing protein 2 OS=Mus musculus OX=10090 GN=Map7d2 PE=1 SV=1	1	9	9	9	6	8	7	7	6	7	5	6	6	8	7	7	6	7	5	6	6	8	7	7	6	7	5	6	12.8	12.8	12.8	86.049	781	781	0	8.477	By MS/MS	By MS/MS	By MS/MS	By MS/MS	By MS/MS	By MS/MS	By MS/MS	By MS/MS
sp|Q64737|PUR2_MOUSE	sp|Q64737|PUR2_MOUSE	12	12	12	sp|Q64737|PUR2_MOUSE Trifunctional purine biosynthetic protein adenosine-3 OS=Mus musculus OX=10090 GN=Gart PE=1 SV=3	1	12	12	12	9	8	8	9	11	11	12	10	9	8	8	9	11	11	12	10	9	8	8	9	11	11	12	10	16	16	16	107.5	1010	1010	0	22.355	By MS/MS	By MS/MS	By MS/MS	By MS/MS	By MS/MS	By MS/MS	By MS/MS	By MS/MS
sp|Q3THW5|H2AV_MOUSE;sp|P0C0S6|H2AZ_MOUSE	sp|Q3THW5|H2AV_MOUSE;sp|P0C0S6|H2AZ_MOUSE	6;6	4;4	4;4	sp|Q3THW5|H2AV_MOUSE Histone H2A.V OS=Mus musculus OX=10090 GN=H2afv PE=1 SV=3;sp|P0C0S6|H2AZ_MOUSE Histone H2A.Z OS=Mus musculus OX=10090 GN=H2az1 PE=1 SV=2	2	6	4	4	5	5	5	4	5	5	4	5	3	3	3	2	3	3	2	3	3	3	3	2	3	3	2	3	33.6	33.6	33.6	13.509	128	128;128	0	53.968	By MS/MS	By MS/MS	By MS/MS	By MS/MS	By MS/MS	By MS/MS	By MS/MS	By MS/MS
sp|Q9WUL7|ARL3_MOUSE	sp|Q9WUL7|ARL3_MOUSE	6	6	6	sp|Q9WUL7|ARL3_MOUSE ADP-ribosylation factor-like protein 3 OS=Mus musculus OX=10090 GN=Arl3 PE=1 SV=1	1	6	6	6	4	5	5	4	5	5	5	6	4	5	5	4	5	5	5	6	4	5	5	4	5	5	5	6	40.1	40.1	40.1	20.486	182	182	0	21.05	By MS/MS	By MS/MS	By MS/MS	By MS/MS	By MS/MS	By MS/MS	By MS/MS	By MS/MS
sp|P61971|NTF2_MOUSE	sp|P61971|NTF2_MOUSE	4	4	4	sp|P61971|NTF2_MOUSE Nuclear transport factor 2 OS=Mus musculus OX=10090 GN=Nutf2 PE=1 SV=1	1	4	4	4	4	4	4	4	4	3	4	3	4	4	4	4	4	3	4	3	4	4	4	4	4	3	4	3	27.6	27.6	27.6	14.478	127	127	0	63.432	By MS/MS	By MS/MS	By MS/MS	By MS/MS	By MS/MS	By MS/MS	By MS/MS	By MS/MS
sp|P03930|ATP8_MOUSE	sp|P03930|ATP8_MOUSE	4	4	4	sp|P03930|ATP8_MOUSE ATP synthase protein 8 OS=Mus musculus OX=10090 GN=Mtatp8 PE=1 SV=1	1	4	4	4	4	4	4	4	4	4	4	4	4	4	4	4	4	4	4	4	4	4	4	4	4	4	4	4	31.3	31.3	31.3	7.7662	67	67	0	35.494	By MS/MS	By MS/MS	By MS/MS	By MS/MS	By MS/MS	By MS/MS	By MS/MS	By MS/MS
sp|Q3UHD9|AGAP2_MOUSE	sp|Q3UHD9|AGAP2_MOUSE	15	15	15	sp|Q3UHD9|AGAP2_MOUSE Arf-GAP with GTPase, ANK repeat and PH domain-containing protein 2 OS=Mus musculus OX=10090 GN=Agap2 PE=1 SV=1	1	15	15	15	8	8	6	6	9	7	8	7	8	8	6	6	9	7	8	7	8	8	6	6	9	7	8	7	15.6	15.6	15.6	124.51	1186	1186	0	29.815	By MS/MS	By MS/MS	By MS/MS	By MS/MS	By MS/MS	By MS/MS	By MS/MS	By MS/MS
sp|Q8BGH4|REEP1_MOUSE	sp|Q8BGH4|REEP1_MOUSE	3	3	3	sp|Q8BGH4|REEP1_MOUSE Receptor expression-enhancing protein 1 OS=Mus musculus OX=10090 GN=Reep1 PE=1 SV=1	1	3	3	3	2	2	2	2	2	2	3	3	2	2	2	2	2	2	3	3	2	2	2	2	2	2	3	3	30.8	30.8	30.8	22.284	201	201	0	33.715	By MS/MS	By MS/MS	By MS/MS	By MS/MS	By MS/MS	By MS/MS	By MS/MS	By MS/MS
sp|Q3TC72|FAHD2_MOUSE	sp|Q3TC72|FAHD2_MOUSE	7	7	7	sp|Q3TC72|FAHD2_MOUSE Fumarylacetoacetate hydrolase domain-containing protein 2A OS=Mus musculus OX=10090 GN=Fahd2 PE=1 SV=1	1	7	7	7	6	6	6	6	5	5	7	5	6	6	6	6	5	5	7	5	6	6	6	6	5	5	7	5	34.2	34.2	34.2	34.69	313	313	0	30.038	By MS/MS	By MS/MS	By MS/MS	By MS/MS	By MS/MS	By MS/MS	By MS/MS	By MS/MS
sp|Q8BLE7|VGLU2_MOUSE;sp|Q61983|NPT1_MOUSE;sp|Q5SZA1|NPT3_MOUSE;sp|Q8BFU8|VGLU3_MOUSE	sp|Q8BLE7|VGLU2_MOUSE	4;1;1;1	3;0;0;0	3;0;0;0	sp|Q8BLE7|VGLU2_MOUSE Vesicular glutamate transporter 2 OS=Mus musculus OX=10090 GN=Slc17a6 PE=1 SV=1	4	4	3	3	2	4	4	4	3	4	4	4	1	3	3	3	2	3	3	3	1	3	3	3	2	3	3	3	5	3.8	3.8	64.56	582	582;465;478;601	0	9.6285	By MS/MS	By MS/MS	By MS/MS	By MS/MS	By MS/MS	By MS/MS	By MS/MS	By MS/MS
sp|Q9CXZ1|NDUS4_MOUSE	sp|Q9CXZ1|NDUS4_MOUSE	9	9	9	sp|Q9CXZ1|NDUS4_MOUSE NADH dehydrogenase [ubiquinone] iron-sulfur protein 4, mitochondrial OS=Mus musculus OX=10090 GN=Ndufs4 PE=1 SV=3	1	9	9	9	8	9	7	6	8	8	8	8	8	9	7	6	8	8	8	8	8	9	7	6	8	8	8	8	29.7	29.7	29.7	19.784	175	175	0	22.06	By MS/MS	By MS/MS	By MS/MS	By MS/MS	By MS/MS	By MS/MS	By MS/MS	By MS/MS
sp|Q60902|EP15R_MOUSE	sp|Q60902|EP15R_MOUSE	7	7	7	sp|Q60902|EP15R_MOUSE Epidermal growth factor receptor substrate 15-like 1 OS=Mus musculus OX=10090 GN=Eps15l1 PE=1 SV=3	1	7	7	7	6	5	5	7	6	6	5	5	6	5	5	7	6	6	5	5	6	5	5	7	6	6	5	5	7.5	7.5	7.5	99.307	907	907	0	32.743	By MS/MS	By MS/MS	By MS/MS	By MS/MS	By MS/MS	By MS/MS	By MS/MS	By MS/MS
sp|Q91ZZ3|SYUB_MOUSE	sp|Q91ZZ3|SYUB_MOUSE	12	10	10	sp|Q91ZZ3|SYUB_MOUSE Beta-synuclein OS=Mus musculus OX=10090 GN=Sncb PE=1 SV=1	1	12	10	10	11	11	11	11	11	10	9	10	9	9	9	9	9	8	7	8	9	9	9	9	9	8	7	8	59.4	59.4	59.4	14.051	133	133	0	323.31	By MS/MS	By MS/MS	By MS/MS	By MS/MS	By MS/MS	By MS/MS	By MS/MS	By MS/MS
sp|P99028|QCR6_MOUSE	sp|P99028|QCR6_MOUSE	9	9	9	sp|P99028|QCR6_MOUSE Cytochrome b-c1 complex subunit 6, mitochondrial OS=Mus musculus OX=10090 GN=Uqcrh PE=1 SV=2	1	9	9	9	6	6	6	6	9	7	8	9	6	6	6	6	9	7	8	9	6	6	6	6	9	7	8	9	58.4	58.4	58.4	10.435	89	89	0	323.31	By MS/MS	By MS/MS	By MS/MS	By MS/MS	By MS/MS	By MS/MS	By MS/MS	By MS/MS
sp|Q9QZ23|NFU1_MOUSE	sp|Q9QZ23|NFU1_MOUSE	3	3	3	sp|Q9QZ23|NFU1_MOUSE NFU1 iron-sulfur cluster scaffold homolog, mitochondrial OS=Mus musculus OX=10090 GN=Nfu1 PE=1 SV=2	1	3	3	3	3	3	2	2	2	2	1	2	3	3	2	2	2	2	1	2	3	3	2	2	2	2	1	2	16.1	16.1	16.1	28.567	255	255	0	19.134	By MS/MS	By MS/MS	By MS/MS	By MS/MS	By MS/MS	By MS/MS	By MS/MS	By MS/MS
[truncated: 46 more columns]

## Sheet: Down-regulated proteins
Table S2. Differentially abundant proteins in the comparison confinement vs control (Down-regulated)
Protein IDs	Majority protein IDs	Peptide counts (all)	Peptide counts (razor+unique)	Peptide counts (unique)	Fasta headers	Number of proteins	Peptides	Razor + unique peptides	Unique peptides	Peptides C5	Peptides C6	Peptides C7	Peptides C8	Peptides S1	Peptides S2	Peptides S3	Peptides S4	Razor + unique peptides C5	Razor + unique peptides C6	Razor + unique peptides C7	Razor + unique peptides C8	Razor + unique peptides S1	Razor + unique peptides S2	Razor + unique peptides S3	Razor + unique peptides S4	Unique peptides C5	Unique peptides C6	Unique peptides C7	Unique peptides C8	Unique peptides S1	Unique peptides S2	Unique peptides S3	Unique peptides S4	Sequence coverage [%]	Unique + razor sequence coverage [%]	Unique sequence coverage [%]	Mol. weight [kDa]	Sequence length	Sequence lengths	Q-value	Score	Identification type C5	Identification type C6	Identification type C7	Identification type C8	Identification type S1	Identification type S2	Identification type S3	Identification type S4
sp|P62761|VISL1_MOUSE	sp|P62761|VISL1_MOUSE	11	11	11	sp|P62761|VISL1_MOUSE Visinin-like protein 1 OS=Mus musculus OX=10090 GN=Vsnl1 PE=1 SV=2	1	11	11	11	10	10	8	10	9	6	9	8	10	10	8	10	9	6	9	8	10	10	8	10	9	6	9	8	49.7	49.7	49.7	22.142	191	191	0	91.177	By MS/MS	By MS/MS	By MS/MS	By MS/MS	By MS/MS	By MS/MS	By MS/MS	By MS/MS
sp|O55042|SYUA_MOUSE	sp|O55042|SYUA_MOUSE	17	17	15	sp|O55042|SYUA_MOUSE Alpha-synuclein OS=Mus musculus OX=10090 GN=Snca PE=1 SV=2	1	17	17	15	15	14	12	13	16	16	16	17	15	14	12	13	16	16	16	17	13	12	10	11	14	14	14	15	72.9	72.9	72.9	14.485	140	140	0	323.31	By MS/MS	By MS/MS	By MS/MS	By MS/MS	By MS/MS	By MS/MS	By MS/MS	By MS/MS
sp|P19253|RL13A_MOUSE	sp|P19253|RL13A_MOUSE	6	6	6	sp|P19253|RL13A_MOUSE 60S ribosomal protein L13a OS=Mus musculus OX=10090 GN=Rpl13a PE=1 SV=4	1	6	6	6	4	3	4	4	5	2	5	4	4	3	4	4	5	2	5	4	4	3	4	4	5	2	5	4	26.6	26.6	26.6	23.464	203	203	0	11.173	By MS/MS	By MS/MS	By MS/MS	By MS/MS	By MS/MS	By MS/MS	By MS/MS	By MS/MS
sp|Q9WV55|VAPA_MOUSE	sp|Q9WV55|VAPA_MOUSE	13	13	12	sp|Q9WV55|VAPA_MOUSE Vesicle-associated membrane protein-associated protein A OS=Mus musculus OX=10090 GN=Vapa PE=1 SV=2	1	13	13	12	12	13	11	11	11	9	7	9	12	13	11	11	11	9	7	9	11	12	10	10	10	8	7	8	61.8	61.8	61.8	27.855	249	249	0	38.415	By MS/MS	By MS/MS	By MS/MS	By MS/MS	By MS/MS	By MS/MS	By MS/MS	By MS/MS
sp|P63005|LIS1_MOUSE	sp|P63005|LIS1_MOUSE	21	21	21	sp|P63005|LIS1_MOUSE Platelet-activating factor acetylhydrolase IB subunit alpha OS=Mus musculus OX=10090 GN=Pafah1b1 PE=1 SV=2	1	21	21	21	17	14	16	13	13	10	12	8	17	14	16	13	13	10	12	8	17	14	16	13	13	10	12	8	65.4	65.4	65.4	46.67	410	410	0	68.664	By MS/MS	By MS/MS	By MS/MS	By MS/MS	By MS/MS	By MS/MS	By MS/MS	By MS/MS
sp|Q3UMR5|MCU_MOUSE	sp|Q3UMR5|MCU_MOUSE	7	7	7	sp|Q3UMR5|MCU_MOUSE Calcium uniporter protein, mitochondrial OS=Mus musculus OX=10090 GN=Mcu PE=1 SV=2	1	7	7	7	6	6	6	7	3	4	4	3	6	6	6	7	3	4	4	3	6	6	6	7	3	4	4	3	26.6	26.6	26.6	39.681	350	350	0	55.596	By MS/MS	By MS/MS	By MS/MS	By MS/MS	By MS/MS	By MS/MS	By MS/MS	By MS/MS
sp|Q9JJI8|RL38_MOUSE	sp|Q9JJI8|RL38_MOUSE	3	3	3	sp|Q9JJI8|RL38_MOUSE 60S ribosomal protein L38 OS=Mus musculus OX=10090 GN=Rpl38 PE=1 SV=3	1	3	3	3	3	2	2	2	1	1	1	1	3	2	2	2	1	1	1	1	3	2	2	2	1	1	1	1	52.9	52.9	52.9	8.2038	70	70	0	8.2336	By MS/MS	By MS/MS	By MS/MS	By MS/MS	By MS/MS	By MS/MS	By MS/MS	By MS/MS
sp|Q9JM76|ARPC3_MOUSE	sp|Q9JM76|ARPC3_MOUSE	11	11	11	sp|Q9JM76|ARPC3_MOUSE Actin-related protein 2/3 complex subunit 3 OS=Mus musculus OX=10090 GN=Arpc3 PE=1 SV=3	1	11	11	11	9	6	7	9	7	10	9	9	9	6	7	9	7	10	9	9	9	6	7	9	7	10	9	9	43.3	43.3	43.3	20.524	178	178	0	101.21	By MS/MS	By MS/MS	By MS/MS	By MS/MS	By MS/MS	By MS/MS	By MS/MS	By MS/MS
sp|P62075|TIM13_MOUSE	sp|P62075|TIM13_MOUSE	4	4	4	sp|P62075|TIM13_MOUSE Mitochondrial import inner membrane translocase subunit Tim13 OS=Mus musculus OX=10090 GN=Timm13 PE=1 SV=1	1	4	4	4	2	3	3	4	3	2	2	2	2	3	3	4	3	2	2	2	2	3	3	4	3	2	2	2	49.5	49.5	49.5	10.458	95	95	0	32.378	By MS/MS	By MS/MS	By MS/MS	By MS/MS	By MS/MS	By MS/MS	By matching	By matching
sp|Q9D6J6|NDUV2_MOUSE	sp|Q9D6J6|NDUV2_MOUSE	12	12	12	sp|Q9D6J6|NDUV2_MOUSE NADH dehydrogenase [ubiquinone] flavoprotein 2, mitochondrial OS=Mus musculus OX=10090 GN=Ndufv2 PE=1 SV=2	1	12	12	12	12	11	12	12	10	9	12	8	12	11	12	12	10	9	12	8	12	11	12	12	10	9	12	8	57.7	57.7	57.7	27.285	248	248	0	189.79	By MS/MS	By MS/MS	By MS/MS	By MS/MS	By MS/MS	By MS/MS	By MS/MS	By MS/MS
sp|Q60631|GRB2_MOUSE	sp|Q60631|GRB2_MOUSE	6	6	6	sp|Q60631|GRB2_MOUSE Growth factor receptor-bound protein 2 OS=Mus musculus OX=10090 GN=Grb2 PE=1 SV=1	1	6	6	6	6	6	5	5	5	5	5	4	6	6	5	5	5	5	5	4	6	6	5	5	5	5	5	4	34.6	34.6	34.6	25.238	217	217	0	18.689	By MS/MS	By MS/MS	By MS/MS	By MS/MS	By MS/MS	By MS/MS	By MS/MS	By MS/MS
sp|Q61425|HCDH_MOUSE	sp|Q61425|HCDH_MOUSE	8	8	8	sp|Q61425|HCDH_MOUSE Hydroxyacyl-coenzyme A dehydrogenase, mitochondrial OS=Mus musculus OX=10090 GN=Hadh PE=1 SV=2	1	8	8	8	7	5	5	7	4	5	5	5	7	5	5	7	4	5	5	5	7	5	5	7	4	5	5	5	28	28	28	34.463	314	314	0	25.573	By MS/MS	By MS/MS	By MS/MS	By MS/MS	By MS/MS	By MS/MS	By MS/MS	By MS/MS
sp|Q9EQU5|SET_MOUSE	sp|Q9EQU5|SET_MOUSE	5	5	5	sp|Q9EQU5|SET_MOUSE Protein SET OS=Mus musculus OX=10090 GN=Set PE=1 SV=1	1	5	5	5	4	4	3	4	4	3	4	2	4	4	3	4	4	3	4	2	4	4	3	4	4	3	4	2	16.3	16.3	16.3	33.377	289	289	0	16.139	By MS/MS	By MS/MS	By MS/MS	By MS/MS	By MS/MS	By MS/MS	By MS/MS	By MS/MS
sp|P62774|MTPN_MOUSE	sp|P62774|MTPN_MOUSE	7	7	7	sp|P62774|MTPN_MOUSE Myotrophin OS=Mus musculus OX=10090 GN=Mtpn PE=1 SV=2	1	7	7	7	6	6	6	6	5	6	6	6	6	6	6	6	5	6	6	6	6	6	6	6	5	6	6	6	91.5	91.5	91.5	12.861	118	118	0	308.84	By MS/MS	By MS/MS	By MS/MS	By MS/MS	By MS/MS	By MS/MS	By MS/MS	By MS/MS
sp|P21126|UBL4A_MOUSE	sp|P21126|UBL4A_MOUSE	3	3	3	sp|P21126|UBL4A_MOUSE Ubiquitin-like protein 4A OS=Mus musculus OX=10090 GN=Ubl4a PE=1 SV=1	1	3	3	3	3	3	2	3	2	2	2	3	3	3	2	3	2	2	2	3	3	3	2	3	2	2	2	3	20.4	20.4	20.4	17.8	157	157	0.0011723	3.1034	By matching	By MS/MS	By MS/MS	By MS/MS	By matching	By MS/MS	By MS/MS	By matching
sp|P61089|UBE2N_MOUSE;sp|Q9CQ37|UBE2T_MOUSE	sp|P61089|UBE2N_MOUSE	6;1	6;1	6;1	sp|P61089|UBE2N_MOUSE Ubiquitin-conjugating enzyme E2 N OS=Mus musculus OX=10090 GN=Ube2n PE=1 SV=1	2	6	6	6	5	5	5	4	5	5	4	3	5	5	5	4	5	5	4	3	5	5	5	4	5	5	4	3	38.2	38.2	38.2	17.138	152	152;204	0	29.673	By MS/MS	By MS/MS	By MS/MS	By MS/MS	By MS/MS	By MS/MS	By MS/MS	By MS/MS
sp|Q9CQH3|NDUB5_MOUSE	sp|Q9CQH3|NDUB5_MOUSE	5	5	5	sp|Q9CQH3|NDUB5_MOUSE NADH dehydrogenase [ubiquinone] 1 beta subcomplex subunit 5, mitochondrial OS=Mus musculus OX=10090 GN=Ndufb5 PE=1 SV=1	1	5	5	5	5	3	4	4	5	3	5	3	5	3	4	4	5	3	5	3	5	3	4	4	5	3	5	3	26.5	26.5	26.5	21.71	189	189	0	92.393	By MS/MS	By MS/MS	By MS/MS	By MS/MS	By MS/MS	By MS/MS	By MS/MS	By MS/MS
sp|Q8BGT8|PHIPL_MOUSE	sp|Q8BGT8|PHIPL_MOUSE	14	10	10	sp|Q8BGT8|PHIPL_MOUSE Phytanoyl-CoA hydroxylase-interacting protein-like OS=Mus musculus OX=10090 GN=Phyhipl PE=1 SV=1	1	14	10	10	13	13	13	12	11	10	10	9	9	9	9	8	7	6	6	5	9	9	9	8	7	6	6	5	33.1	22.4	22.4	42.34	375	375	0	53.206	By MS/MS	By MS/MS	By MS/MS	By MS/MS	By MS/MS	By MS/MS	By MS/MS	By MS/MS
sp|P13707|GPDA_MOUSE	sp|P13707|GPDA_MOUSE	11	10	10	sp|P13707|GPDA_MOUSE Glycerol-3-phosphate dehydrogenase [NAD(+)], cytoplasmic OS=Mus musculus OX=10090 GN=Gpd1 PE=1 SV=3	1	11	10	10	8	10	10	7	11	8	9	7	7	9	9	7	10	7	8	6	7	9	9	7	10	7	8	6	34.1	30.9	30.9	37.572	349	349	0	186.71	By MS/MS	By MS/MS	By MS/MS	By MS/MS	By MS/MS	By MS/MS	By MS/MS	By MS/MS
sp|P10649|GSTM1_MOUSE;sp|P19639|GSTM3_MOUSE	sp|P10649|GSTM1_MOUSE	20;1	20;1	15;1	sp|P10649|GSTM1_MOUSE Glutathione S-transferase Mu 1 OS=Mus musculus OX=10090 GN=Gstm1 PE=1 SV=2	2	20	20	15	18	19	18	20	17	16	18	13	18	19	18	20	17	16	18	13	13	14	13	15	12	11	13	8	64.2	64.2	52.3	25.97	218	218;218	0	218.09	By MS/MS	By MS/MS	By MS/MS	By MS/MS	By MS/MS	By MS/MS	By MS/MS	By MS/MS
sp|Q91VM5|RMXL1_MOUSE	sp|Q91VM5|RMXL1_MOUSE	20	20	3	sp|Q91VM5|RMXL1_MOUSE RNA binding motif protein, X-linked-like-1 OS=Mus musculus OX=10090 GN=Rbmxl1 PE=2 SV=1	1	20	20	3	14	14	13	14	13	10	13	8	14	14	13	14	13	10	13	8	2	3	2	2	2	2	2	1	50.8	50.8	10.3	42.161	388	388	0	56.508	By MS/MS	By MS/MS	By MS/MS	By MS/MS	By MS/MS	By MS/MS	By MS/MS	By MS/MS
sp|Q921F4|HNRLL_MOUSE	sp|Q921F4|HNRLL_MOUSE	5	5	5	sp|Q921F4|HNRLL_MOUSE Heterogeneous nuclear ribonucleoprotein L-like OS=Mus musculus OX=10090 GN=Hnrnpll PE=1 SV=3	1	5	5	5	4	2	2	2	4	3	4	3	4	2	2	2	4	3	4	3	4	2	2	2	4	3	4	3	10.2	10.2	10.2	64.124	591	591	0	12.758	By MS/MS	By MS/MS	By MS/MS	By MS/MS	By MS/MS	By MS/MS	By MS/MS	By MS/MS
sp|P09671|SODM_MOUSE	sp|P09671|SODM_MOUSE	12	12	12	sp|P09671|SODM_MOUSE Superoxide dismutase [Mn], mitochondrial OS=Mus musculus OX=10090 GN=Sod2 PE=1 SV=3	1	12	12	12	11	10	10	11	12	10	12	10	11	10	10	11	12	10	12	10	11	10	10	11	12	10	12	10	57.2	57.2	57.2	24.603	222	222	0	125.87	By MS/MS	By MS/MS	By MS/MS	By MS/MS	By MS/MS	By MS/MS	By MS/MS	By MS/MS
sp|P31786|ACBP_MOUSE	sp|P31786|ACBP_MOUSE	8	8	8	sp|P31786|ACBP_MOUSE Acyl-CoA-binding protein OS=Mus musculus OX=10090 GN=Dbi PE=1 SV=2	1	8	8	8	7	7	7	7	8	2	5	4	7	7	7	7	8	2	5	4	7	7	7	7	8	2	5	4	71.3	71.3	71.3	10	87	87	0	112.94	By MS/MS	By MS/MS	By MS/MS	By MS/MS	By MS/MS	By MS/MS	By MS/MS	By MS/MS
sp|Q8BGZ1|HPCL4_MOUSE	sp|Q8BGZ1|HPCL4_MOUSE	6	6	6	sp|Q8BGZ1|HPCL4_MOUSE Hippocalcin-like protein 4 OS=Mus musculus OX=10090 GN=Hpcal4 PE=1 SV=3	1	6	6	6	6	5	5	6	6	5	5	5	6	5	5	6	6	5	5	5	6	5	5	6	6	5	5	5	31.4	31.4	31.4	22.215	191	191	0	27.468	By MS/MS	By MS/MS	By MS/MS	By MS/MS	By MS/MS	By MS/MS	By MS/MS	By MS/MS
sp|P40237|CD82_MOUSE	sp|P40237|CD82_MOUSE	3	3	3	sp|P40237|CD82_MOUSE CD82 antigen OS=Mus musculus OX=10090 GN=Cd82 PE=1 SV=1	1	3	3	3	2	2	2	2	3	3	2	3	2	2	2	2	3	3	2	3	2	2	2	2	3	3	2	3	7.9	7.9	7.9	29.628	266	266	0	10.168	By matching	By MS/MS	By MS/MS	By MS/MS	By MS/MS	By MS/MS	By matching	By MS/MS
sp|Q78IK2|ATPMD_MOUSE	sp|Q78IK2|ATPMD_MOUSE	3	3	3	sp|Q78IK2|ATPMD_MOUSE ATP synthase membrane subunit DAPIT, mitochondrial OS=Mus musculus OX=10090 GN=Atp5md PE=1 SV=1	1	3	3	3	3	2	2	2	2	2	2	2	3	2	2	2	2	2	2	2	3	2	2	2	2	2	2	2	44.8	44.8	44.8	6.3814	58	58	0	129.26	By MS/MS	By MS/MS	By MS/MS	By MS/MS	By MS/MS	By MS/MS	By MS/MS	By MS/MS
sp|Q61206|PA1B2_MOUSE	sp|Q61206|PA1B2_MOUSE	5	5	5	sp|Q61206|PA1B2_MOUSE Platelet-activating factor acetylhydrolase IB subunit beta OS=Mus musculus OX=10090 GN=Pafah1b2 PE=1 SV=2	1	5	5	5	5	5	5	5	5	4	4	4	5	5	5	5	5	4	4	4	5	5	5	5	5	4	4	4	46.7	46.7	46.7	25.581	229	229	0	117.64	By MS/MS	By MS/MS	By MS/MS	By MS/MS	By MS/MS	By MS/MS	By MS/MS	By MS/MS
sp|P62806|H4_MOUSE	sp|P62806|H4_MOUSE	17	17	17	sp|P62806|H4_MOUSE Histone H4 OS=Mus musculus OX=10090 GN=H4c1 PE=1 SV=2	1	17	17	17	17	16	16	16	14	15	14	14	17	16	16	16	14	15	14	14	17	16	16	16	14	15	14	14	66	66	66	11.367	103	103	0	272.91	By MS/MS	By MS/MS	By MS/MS	By MS/MS	By MS/MS	By MS/MS	By MS/MS	By MS/MS
sp|P46097|SYT2_MOUSE	sp|P46097|SYT2_MOUSE	13	6	6	sp|P46097|SYT2_MOUSE Synaptotagmin-2 OS=Mus musculus OX=10090 GN=Syt2 PE=1 SV=1	1	13	6	6	9	10	11	10	12	8	11	10	2	3	5	4	5	2	4	4	2	3	5	4	5	2	4	4	26.5	16.8	16.8	47.262	422	422	0	46.594	By matching	By MS/MS	By MS/MS	By MS/MS	By MS/MS	By MS/MS	By MS/MS	By MS/MS
sp|O35526|STX1A_MOUSE	sp|O35526|STX1A_MOUSE	15	13	13	sp|O35526|STX1A_MOUSE Syntaxin-1A OS=Mus musculus OX=10090 GN=Stx1a PE=1 SV=3	1	15	13	13	12	11	11	12	12	12	13	11	11	10	11	11	10	11	11	9	11	10	11	11	10	11	11	9	51.4	47.9	47.9	33.054	288	288	0	276.85	By MS/MS	By MS/MS	By MS/MS	By MS/MS	By MS/MS	By MS/MS	By MS/MS	By MS/MS
sp|P14094|AT1B1_MOUSE	sp|P14094|AT1B1_MOUSE	22	22	22	sp|P14094|AT1B1_MOUSE Sodium/potassium-transporting ATPase subunit beta-1 OS=Mus musculus OX=10090 GN=Atp1b1 PE=1 SV=1	1	22	22	22	21	20	22	21	19	18	19	18	21	20	22	21	19	18	19	18	21	20	22	21	19	18	19	18	51.3	51.3	51.3	35.194	304	304	0	323.31	By MS/MS	By MS/MS	By MS/MS	By MS/MS	By MS/MS	By MS/MS	By MS/MS	By MS/MS
sp|Q8BJI1|S6A17_MOUSE	sp|Q8BJI1|S6A17_MOUSE	7	7	7	sp|Q8BJI1|S6A17_MOUSE Sodium-dependent neutral amino acid transporter SLC6A17 OS=Mus musculus OX=10090 GN=Slc6a17 PE=1 SV=1	1	7	7	7	5	6	3	5	4	5	4	2	5	6	3	5	4	5	4	2	5	6	3	5	4	5	4	2	12.4	12.4	12.4	81.07	727	727	0	27.353	By MS/MS	By MS/MS	By MS/MS	By MS/MS	By MS/MS	By MS/MS	By MS/MS	By MS/MS
sp|P68033|ACTC_MOUSE;sp|P68134|ACTS_MOUSE	sp|P68033|ACTC_MOUSE;sp|P68134|ACTS_MOUSE	36;35	10;9	2;2	sp|P68033|ACTC_MOUSE Actin, alpha cardiac muscle 1 OS=Mus musculus OX=10090 GN=Actc1 PE=1 SV=1;sp|P68134|ACTS_MOUSE Actin, alpha skeletal muscle OS=Mus musculus OX=10090 GN=Acta1 PE=1 SV=1	2	36	10	2	32	34	32	32	30	28	31	30	9	10	10	8	7	5	7	5	2	2	2	2	2	2	2	2	58.9	31.3	8.8	42.019	377	377;377	0	323.31	By MS/MS	By MS/MS	By MS/MS	By MS/MS	By MS/MS	By MS/MS	By MS/MS	By MS/MS
sp|P62259|1433E_MOUSE	sp|P62259|1433E_MOUSE	29	27	27	sp|P62259|1433E_MOUSE 14-3-3 protein epsilon OS=Mus musculus OX=10090 GN=Ywhae PE=1 SV=1	1	29	27	27	27	24	27	26	26	19	22	19	25	23	25	24	25	17	20	18	25	23	25	24	25	17	20	18	80	80	80	29.174	255	255	0	323.31	By MS/MS	By MS/MS	By MS/MS	By MS/MS	By MS/MS	By MS/MS	By MS/MS	By MS/MS
sp|P26883|FKB1A_MOUSE	sp|P26883|FKB1A_MOUSE	11	11	11	sp|P26883|FKB1A_MOUSE Peptidyl-prolyl cis-trans isomerase FKBP1A OS=Mus musculus OX=10090 GN=Fkbp1a PE=1 SV=2	1	11	11	11	10	7	9	8	9	9	10	9	10	7	9	8	9	9	10	9	10	7	9	8	9	9	10	9	63.9	63.9	63.9	11.922	108	108	0	214.59	By MS/MS	By MS/MS	By MS/MS	By MS/MS	By MS/MS	By MS/MS	By MS/MS	By MS/MS
sp|Q8BK30|NDUV3_MOUSE	sp|Q8BK30|NDUV3_MOUSE	2	2	2	sp|Q8BK30|NDUV3_MOUSE NADH dehydrogenase [ubiquinone] flavoprotein 3, mitochondrial OS=Mus musculus OX=10090 GN=Ndufv3 PE=1 SV=1	1	2	2	2	1	1	1	2	2	1	2	1	1	1	1	2	2	1	2	1	1	1	1	2	2	1	2	1	36.5	36.5	36.5	11.813	104	104	0	52.693	By MS/MS	By MS/MS	By MS/MS	By MS/MS	By MS/MS	By MS/MS	By MS/MS	By MS/MS
sp|O88851|RBBP9_MOUSE	sp|O88851|RBBP9_MOUSE	5	5	5	sp|O88851|RBBP9_MOUSE Putative hydrolase RBBP9 OS=Mus musculus OX=10090 GN=Rbbp9 PE=1 SV=2	1	5	5	5	2	1	1	5	4	2	2	2	2	1	1	5	4	2	2	2	2	1	1	5	4	2	2	2	25.3	25.3	25.3	20.911	186	186	0	15.361	By MS/MS	By MS/MS	By MS/MS	By MS/MS	By MS/MS	By MS/MS	By MS/MS	By matching
sp|P48771|CX7A2_MOUSE	sp|P48771|CX7A2_MOUSE	3	3	3	sp|P48771|CX7A2_MOUSE Cytochrome c oxidase subunit 7A2, mitochondrial OS=Mus musculus OX=10090 GN=Cox7a2 PE=1 SV=2	1	3	3	3	3	3	3	3	3	3	3	3	3	3	3	3	3	3	3	3	3	3	3	3	3	3	3	3	27.7	27.7	27.7	9.2908	83	83	0	27.39	By MS/MS	By MS/MS	By MS/MS	By MS/MS	By MS/MS	By MS/MS	By MS/MS	By MS/MS
sp|Q9Z2Y3|HOME1_MOUSE;sp|Q99JP6|HOME3_MOUSE;REV__sp|Q61043|NIN_MOUSE	sp|Q9Z2Y3|HOME1_MOUSE	29;2;1	29;2;1	27;0;1	sp|Q9Z2Y3|HOME1_MOUSE Homer protein homolog 1 OS=Mus musculus OX=10090 GN=Homer1 PE=1 SV=2	3	29	29	27	22	23	22	21	16	19	18	10	22	23	22	21	16	19	18	10	21	22	21	19	16	17	17	9	63.7	63.7	60.4	41.412	366	366;356;2113	0	323.31	By MS/MS	By MS/MS	By MS/MS	By MS/MS	By MS/MS	By MS/MS	By MS/MS	By MS/MS
sp|P62301|RS13_MOUSE	sp|P62301|RS13_MOUSE	5	5	5	sp|P62301|RS13_MOUSE 40S ribosomal protein S13 OS=Mus musculus OX=10090 GN=Rps13 PE=1 SV=2	1	5	5	5	3	4	3	4	4	2	2	2	3	4	3	4	4	2	2	2	3	4	3	4	4	2	2	2	27.8	27.8	27.8	17.222	151	151	0	27.144	By MS/MS	By MS/MS	By MS/MS	By MS/MS	By MS/MS	By MS/MS	By MS/MS	By MS/MS
sp|P48774|GSTM5_MOUSE	sp|P48774|GSTM5_MOUSE	10	9	9	sp|P48774|GSTM5_MOUSE Glutathione S-transferase Mu 5 OS=Mus musculus OX=10090 GN=Gstm5 PE=1 SV=1	1	10	9	9	7	8	7	9	7	6	7	5	6	7	6	8	6	5	6	4	6	7	6	8	6	5	6	4	40.6	40.6	40.6	26.635	224	224	0	32.63	By MS/MS	By MS/MS	By MS/MS	By MS/MS	By MS/MS	By MS/MS	By MS/MS	By MS/MS
sp|P61264|STX1B_MOUSE	sp|P61264|STX1B_MOUSE	23	23	21	sp|P61264|STX1B_MOUSE Syntaxin-1B OS=Mus musculus OX=10090 GN=Stx1b PE=1 SV=1	1	23	23	21	20	20	20	21	20	19	20	17	20	20	20	21	20	19	20	17	19	19	20	20	18	18	18	15	55.6	55.6	52.1	33.244	288	288	0	323.31	By MS/MS	By MS/MS	By MS/MS	By MS/MS	By MS/MS	By MS/MS	By MS/MS	By MS/MS
sp|Q9D0M5|DYL2_MOUSE	sp|Q9D0M5|DYL2_MOUSE	9	9	6	sp|Q9D0M5|DYL2_MOUSE Dynein light chain 2, cytoplasmic OS=Mus musculus OX=10090 GN=Dynll2 PE=1 SV=1	1	9	9	6	8	8	8	8	7	6	6	7	8	8	8	8	7	6	6	7	6	6	6	6	5	4	4	4	61.8	61.8	43.8	10.35	89	89	0	323.31	By MS/MS	By MS/MS	By MS/MS	By MS/MS	By MS/MS	By MS/MS	By MS/MS	By MS/MS
sp|Q80XI3|IF4G3_MOUSE	sp|Q80XI3|IF4G3_MOUSE	7	7	7	sp|Q80XI3|IF4G3_MOUSE Eukaryotic translation initiation factor 4 gamma 3 OS=Mus musculus OX=10090 GN=Eif4g3 PE=1 SV=2	1	7	7	7	6	5	5	3	5	5	4	3	6	5	5	3	5	5	4	3	6	5	5	3	5	5	4	3	5.6	5.6	5.6	174.89	1579	1579	0	19.182	By MS/MS	By MS/MS	By MS/MS	By MS/MS	By MS/MS	By MS/MS	By MS/MS	By MS/MS
sp|P63168|DYL1_MOUSE	sp|P63168|DYL1_MOUSE	8	5	5	sp|P63168|DYL1_MOUSE Dynein light chain 1, cytoplasmic OS=Mus musculus OX=10090 GN=Dynll1 PE=1 SV=1	1	8	5	5	7	6	7	7	6	4	5	6	5	4	5	5	4	2	3	3	5	4	5	5	4	2	3	3	61.8	43.8	43.8	10.366	89	89	0	65.769	By MS/MS	By MS/MS	By MS/MS	By MS/MS	By MS/MS	By MS/MS	By MS/MS	By MS/MS
sp|Q91XV3|BASP1_MOUSE	sp|Q91XV3|BASP1_MOUSE	9	9	9	sp|Q91XV3|BASP1_MOUSE Brain acid soluble protein 1 OS=Mus musculus OX=10090 GN=Basp1 PE=1 SV=3	1	9	9	9	9	8	9	9	7	7	8	7	9	8	9	9	7	7	8	7	9	8	9	9	7	7	8	7	64.2	64.2	64.2	22.086	226	226	0	323.31	By MS/MS	By MS/MS	By MS/MS	By MS/MS	By MS/MS	By MS/MS	By MS/MS	By MS/MS
sp|Q91VR7|MLP3A_MOUSE	sp|Q91VR7|MLP3A_MOUSE	5	4	4	sp|Q91VR7|MLP3A_MOUSE Microtubule-associated proteins 1A/1B light chain 3A OS=Mus musculus OX=10090 GN=Map1lc3a PE=1 SV=1	1	5	4	4	3	5	5	5	3	4	4	2	2	4	4	4	2	3	3	1	2	4	4	4	2	3	3	1	34.7	34.7	34.7	14.272	121	121	0	14.126	By MS/MS	By MS/MS	By MS/MS	By MS/MS	By MS/MS	By MS/MS	By MS/MS	By MS/MS
sp|P84078|ARF1_MOUSE;sp|P61205|ARF3_MOUSE;sp|Q8BSL7|ARF2_MOUSE	sp|P84078|ARF1_MOUSE;sp|P61205|ARF3_MOUSE;sp|Q8BSL7|ARF2_MOUSE	10;8;6	10;8;6	8;6;4	sp|P84078|ARF1_MOUSE ADP-ribosylation factor 1 OS=Mus musculus OX=10090 GN=Arf1 PE=1 SV=2;sp|P61205|ARF3_MOUSE ADP-ribosylation factor 3 OS=Mus musculus OX=10090 GN=Arf3 PE=2 SV=2;sp|Q8BSL7|ARF2_MOUSE ADP-ribosylation factor 2 OS=Mus musculus OX=10090 GN=A	3	10	10	8	7	8	8	6	6	8	7	7	7	8	8	6	6	8	7	7	5	6	6	5	5	6	5	6	73.5	73.5	56.4	20.697	181	181;181;181	0	123.29	By MS/MS	By MS/MS	By MS/MS	By MS/MS	By MS/MS	By MS/MS	By MS/MS	By MS/MS
sp|P0DP28|CALM3_MOUSE;sp|P0DP27|CALM2_MOUSE;sp|P0DP26|CALM1_MOUSE;sp|Q9D6P8|CALL3_MOUSE;sp|P20801|TNNC2_MOUSE	sp|P0DP28|CALM3_MOUSE;sp|P0DP27|CALM2_MOUSE;sp|P0DP26|CALM1_MOUSE	9;9;9;3;1	9;9;9;3;1	9;9;9;3;1	sp|P0DP28|CALM3_MOUSE Calmodulin-3 OS=Mus musculus OX=10090 GN=Calm3 PE=1 SV=1;sp|P0DP27|CALM2_MOUSE Calmodulin-2 OS=Mus musculus OX=10090 GN=Calm2 PE=1 SV=1;sp|P0DP26|CALM1_MOUSE Calmodulin-1 OS=Mus musculus OX=10090 GN=Calm1 PE=1 SV=1	5	9	9	9	8	7	9	9	8	7	8	7	8	7	9	9	8	7	8	7	8	7	9	9	8	7	8	7	60.4	60.4	60.4	16.837	149	149;149;149;149;160	0	323.31	By MS/MS	By MS/MS	By MS/MS	By MS/MS	By MS/MS	By MS/MS	By MS/MS	By MS/MS
sp|P06837|NEUM_MOUSE	sp|P06837|NEUM_MOUSE	8	8	8	sp|P06837|NEUM_MOUSE Neuromodulin OS=Mus musculus OX=10090 GN=Gap43 PE=1 SV=1	1	8	8	8	7	8	7	7	7	6	7	6	7	8	7	7	7	6	7	6	7	8	7	7	7	6	7	6	65.2	65.2	65.2	23.632	227	227	0	265.45	By MS/MS	By MS/MS	By MS/MS	By MS/MS	By MS/MS	By MS/MS	By MS/MS	By MS/MS
sp|Q8R1S0|COQ6_MOUSE	sp|Q8R1S0|COQ6_MOUSE	3	3	3	sp|Q8R1S0|COQ6_MOUSE Ubiquinone biosynthesis monooxygenase COQ6, mitochondrial OS=Mus musculus OX=10090 GN=Coq6 PE=1 SV=3	1	3	3	3	2	3	3	2	3	2	2	2	2	3	3	2	3	2	2	2	2	3	3	2	3	2	2	2	6.9	6.9	6.9	51.392	476	476	0	5.5554	By MS/MS	By MS/MS	By MS/MS	By MS/MS	By MS/MS	By MS/MS	By MS/MS	By MS/MS
[truncated: 46 more columns]
